# Supplementary material for: Pimarane-Type Diterpenes with Anti-Inflammatory Activity from Arctic-Derived Fungus Eutypella sp. D-1
Source: Mar Drugs. 2023 Oct 18;21(10):541. doi: 10.3390/md21100541 (PMC10608715; doi:10.3390/md21100541)
Supplement: Supplementary file 1 [file marinedrugs-21-00541-s001.zip]

Archive with 1 entries (1 files):
- marinedrugs-2666747-supplementary.pdf
